# Supplementary material for: Phenotypic and genotypic characterization of Acinetobacter junii and Acinetobacter nosocomialis isolated from humans, animals, and the environment in Lagos, Nigeria
Source: One Health. 2026 Mar 12;22:101388. doi: 10.1016/j.onehlt.2026.101388 (PMC13015215; doi:10.1016/j.onehlt.2026.101388)
Supplement: Supplementary file 1 — Assembly data of Acinetobacter junii and Acinetobacter nosocomialis isolated from humans, animals, and the environment in Lagos, Nigeria. [file mmc1.xlsx]

## Sheet: Illumina raw data
ID	perc_Q30	Total.reads	Theoretical.coverage	1stMatchGenus	%1stMatchGenus	1stMatchSpezies	%1stMatchSpezies
24AR27661	0.852447	2010114	121	Acinetobacter	97.98	Acinetobacter nosocomialis	70.95
24AR27662	0.897333	4859440	228	Acinetobacter	96.64	Acinetobacter nosocomialis	65.57
24AR27663	0.88046	1737092	105	Acinetobacter	98.24	Acinetobacter nosocomialis	71.57
24AR27665	0.889445	2185596	123	Acinetobacter	95.44	Acinetobacter junii	78.77
24AR27668	0.85216	1486990	95	Acinetobacter	96.28	Acinetobacter junii	80.09
24AR27669	0.82496	1977486	129	Acinetobacter	96.12	Acinetobacter junii	80.44
24AR27683	0.838437	1612260	88	Acinetobacter	87.37	Acinetobacter nosocomialis	54.06
24AR27700	0.825754	1721806	113	Acinetobacter	85.61	Acinetobacter nosocomialis	54.32
24AR27701	0.83869	1343361	82	Acinetobacter	95.64	Acinetobacter junii	79.35
24AR27704	0.908231	2219898	117	Acinetobacter	97.25	Acinetobacter nosocomialis	68.61
24AR27706	0.848119	2255684	130	Acinetobacter	96.46	Acinetobacter nosocomialis	68.64
24AR27770	0.850649	2182476	129	Acinetobacter	97.86	Acinetobacter nosocomialis	70.43
24AR27771	0.838984	1804437	112	Acinetobacter	98.06	Acinetobacter nosocomialis	71.62
24AR27772	0.8456	2178274	130	Acinetobacter	98.05	Acinetobacter nosocomialis	70.73
24AR27773	0.827464	2040502	130	Acinetobacter	98.13	Acinetobacter nosocomialis	72.41
24AR27774	0.864384	1957810	114	Acinetobacter	92.28	Acinetobacter nosocomialis	58.25
24AR27776	0.839412	1701606	101	Acinetobacter	98.17	Acinetobacter nosocomialis	71.03
24AR27791	0.88741	2006236	113	Acinetobacter	95.54	Acinetobacter junii	78.83
24AR27892	0.844153	2198754	130	Acinetobacter	97.88	Acinetobacter nosocomialis	70.5

## Sheet: Assembly statistics
	QUAST						BUSCO					Bakta
Assembly	# contigs (>= 0 bp)	Total length (>= 0 bp)	Largest contig	GC (%)	N50	L50	Complete	Single	Duplicated	Fragmented	Missing	CDSs	pseudogenes	hypotheticals	tRNAs	tmRNAs	rRNAs
24AR27661	3	3862385	3848346	38.75	3848346	1	99.7	99.7	0.1	0.1	0.2	3654	17	163	73	1	18
24AR27662	4	3864373	3847460	38.76	3847460	1	99.7	99.7	0.1	0.1	0.2	3654	17	162	73	1	18
24AR27663	4	3864418	3847505	38.76	3847505	1	99.7	99.7	0.1	0.1	0.2	3654	17	162	73	1	18
24AR27665	1	3408918	3408918	38.78	3408918	1	99.6	99.4	0.2	0.3	0.1	3259	19	212	74	1	18
24AR27668	1	3390032	3390032	38.76	3390032	1	99.6	99.4	0.2	0.3	0.1	3239	19	212	74	1	18
24AR27669	1	3403302	3403302	38.77	3403302	1	99.6	99.4	0.2	0.3	0.1	3251	19	211	74	1	18
24AR27683	4	3942689	3847415	38.74	3847415	1	99.7	99.7	0.1	0.1	0.2	3742	17	167	73	1	18
24AR27700	4	4000904	3905121	38.73	3905121	1	99.7	98.4	1.3	0.1	0.2	3803	17	167	73	1	18
24AR27701	1	3405888	3405888	38.78	3405888	1	99.6	99.4	0.2	0.3	0.1	3254	19	210	74	1	18
24AR27704	4	3861499	3819068	38.76	3819068	1	99.7	99.7	0.1	0.1	0.2	3652	17	163	73	1	18
24AR27706	4	3943243	3847460	38.74	3847460	1	99.7	99.7	0.1	0.1	0.2	3742	17	167	73	1	18
24AR27770	5	3921802	3822259	38.73	3822259	1	99.7	99.7	0.1	0.1	0.2	3705	16	152	73	1	18
24AR27771	4	3865241	3848328	38.76	3848328	1	99.7	99.7	0.1	0.1	0.2	3658	18	164	73	1	18
24AR27772	4	3865259	3848346	38.76	3848346	1	99.7	99.7	0.1	0.1	0.2	3655	17	162	73	1	18
24AR27773	4	3865234	3848321	38.76	3848321	1	99.7	99.7	0.1	0.1	0.2	3656	17	162	73	1	18
24AR27774	4	3934223	3838440	38.75	3838440	1	99.7	99.7	0.1	0.1	0.2	3731	17	166	73	1	18
24AR27776	3	3862393	3848354	38.75	3848354	1	99.7	99.7	0.1	0.1	0.2	3653	17	163	73	1	18
24AR27791	1	3405816	3405816	38.78	3405816	1	99.6	99.4	0.2	0.3	0.1	3254	19	210	74	1	18
24AR27892	4	3866190	3849277	38.76	3849277	1	99.7	99.7	0.1	0.1	0.2	3657	17	163	73	1	18

## Sheet: Assembly contigs
24AR27661		24AR27662		24AR27663		24AR27683		24AR27700		24AR27704		24AR27706		24AR27770		24AR27771		24AR27772		24AR27773		24AR27774		24AR27776		24AR27892
contig	length	contig	length	contig	length	contig	length	contig	length	contig	length	contig	length	contig	length	contig	length	contig	length	contig	length	contig	length	contig	length	contig	length
1	3848346	1	3847460	1	3847505	1	3847415	1	3905121	1	3819068	1	3847460	1	3822259	1	3848328	1	3848346	1	3848321	1	3838440	1	3848354	1	3849277
2	12020	2	12020	2	12020	2	81235	2	81744	2	28392	2	81744	2	81744	2	12020	2	12020	2	12020	2	81744	2	12020	2	12020
3	2019	3	2874	3	2874	3	12020	3	12020	3	12020	3	12020	3	12906	3	2874	3	2874	3	2874	3	12020	3	2019	3	2874
		4	2019	4	2019	4	2019	4	2019	4	2019	4	2019	4	2874	4	2019	4	2019	4	2019	4	2019			4	2019
														5	2019
24AR27665		24AR27668		24AR27669		24AR27701		24AR27791
contig	length	contig	length	contig	length	contig	length	contig	length
1	3408918	1	3390032	1	3403302	1	3405888	1	3405816
all

## Sheet: Junii - own strains
Isolate code	24AR27665	24AR27668	24AR27669	24AR27701	24AR27791	GCF_018336855.1
24AR27665	0	15	27	23	22	48355
24AR27668	15	0	30	38	27	48340
24AR27669	27	30	0	32	17	48348
24AR27701	23	38	32	0	35	48342
24AR27791	22	27	17	35	0	48360
GCF_018336855.1	48355	48340	48348	48342	48360	0

## Sheet: Junii - own strains + SRA
	24AR27665	24AR27668	24AR27669	24AR27701	24AR27791	ERR10432862	ERR10437060	ERR10439035	ERR13420807	ERR13420841	ERR4919970	GCF_018336855.1	SRR10094354	SRR10094355	SRR10094356	SRR10094358	SRR14588865	SRR14874282	SRR14874292	SRR21472553	SRR21472687	SRR21472743	SRR21472788	SRR21473104	SRR27177321	SRR27421347	SRR27421369	SRR27421370	SRR27442704	SRR29225768	SRR29225806	SRR29225807	SRR29225823	SRR31179103	SRR5568605	SRR6474053	SRR7716552	SRR8304165	SRR9647713
24AR27665	0	0	6	9	5	25393	26616	25853	26479	26368	27955	32176	25196	26113	32010	26644	25940	25024	27785	28522	24822	27458	26904	25273	25643	25136	25133	25135	28445	25724	25729	26058	26186	32898	32091	26185	32889	27774	31943
24AR27668	0	0	6	9	5	25393	26616	25853	26479	26368	27955	32176	25196	26113	32010	26644	25940	25024	27785	28522	24822	27458	26904	25273	25643	25136	25133	25135	28445	25724	25729	26058	26186	32898	32091	26185	32889	27774	31943
24AR27669	6	6	0	5	1	25397	26620	25857	26474	26372	27949	32180	25200	26117	32005	26648	25934	25018	27789	28526	24826	27452	26898	25277	25637	25130	25127	25129	28449	25728	25723	26052	26181	32902	32086	26189	32893	27768	31947
24AR27701	9	9	5	0	4	25394	26617	25854	26470	26369	27946	32177	25197	26114	32002	26645	25931	25015	27786	28523	24823	27449	26895	25274	25634	25127	25124	25126	28446	25725	25720	26049	26177	32899	32083	26186	32890	27765	31944
24AR27791	5	5	1	4	0	25398	26621	25858	26474	26373	27950	32181	25201	26118	32006	26649	25935	25019	27790	28527	24827	27453	26899	25278	25638	25131	25128	25130	28450	25729	25724	26053	26181	32903	32087	26190	32894	27769	31948
ERR10432862	25393	25393	25397	25394	25398	0	18070	19857	23341	20690	26066	32400	22314	23535	32127	24100	24575	22655	26357	28433	18613	26877	23605	21392	22709	20654	20651	20653	27502	21125	21130	20913	23170	33218	32081	23327	33223	26772	32347
ERR10437060	26616	26616	26620	26617	26621	18070	0	20754	25004	22815	26173	32141	22049	25578	31967	24869	22776	20888	26204	28240	16992	26476	24190	22453	22621	19262	19262	19264	26733	19269	19274	19942	24282	32614	32072	24714	32607	24819	32025
ERR10439035	25853	25853	25857	25854	25858	19857	20754	0	24540	19377	25601	31912	23474	24259	31728	22874	24186	23301	25643	27521	20663	27368	23077	22820	23110	20899	20900	20902	26992	21814	21819	20497	24489	32552	31651	24237	32562	25735	32008
ERR13420807	26479	26479	26474	26470	26474	23341	25004	24540	0	24348	26764	32699	24248	19949	32061	23473	23156	24992	26752	27752	25298	25567	24374	23121	23095	23493	23490	23492	26736	25530	25525	24997	17308	32992	32228	14406	32942	26903	32384
ERR13420841	26368	26368	26372	26369	26373	20690	22815	19377	24348	0	24758	32263	22367	24468	32155	23588	24961	23993	25044	27950	22547	27597	22122	21059	22764	21783	21786	21786	27425	21236	21241	19992	22827	32957	32046	24638	32940	25154	32136
ERR4919970	27955	27955	27949	27946	27950	26066	26173	25601	26764	24758	0	32073	25038	27057	32023	21742	26075	26357	18627	29250	25816	28672	24919	25557	26465	26569	26568	26572	28086	26556	26551	26254	26857	32882	31911	26376	32791	19171	31873
GCF_018336855.1	32176	32176	32180	32177	32181	32400	32141	31912	32699	32263	32073	0	31921	32039	27945	32172	32366	32711	32882	32531	31996	33875	31888	32216	32146	32825	32823	32827	33548	32868	32873	32218	32147	29475	28258	32440	29462	32062	28229
SRR10094354	25196	25196	25200	25197	25201	22314	22049	23474	24248	22367	25038	31921	0	24354	31787	22382	22749	21647	25311	28234	21475	26556	23794	13133	23363	18970	18972	18974	27664	19124	19129	19661	23264	32824	31848	24353	32789	24706	31872
SRR10094355	26113	26113	26117	26114	26118	23535	25578	24259	19949	24468	27057	32039	24354	0	31934	22775	23809	25563	26353	25030	24765	25890	25245	22815	23039	23069	23069	23071	26426	24991	24996	24137	19646	32750	31949	19709	32694	26949	31907
SRR10094356	32010	32010	32005	32002	32006	32127	31967	31728	32061	32155	32023	27945	31787	31934	0	31987	32196	32341	32644	32194	31556	34065	31475	32073	31696	32615	32610	32614	33430	32614	32610	31959	31968	29515	27723	32343	29484	32043	28264
SRR10094358	26644	26644	26648	26645	26649	24100	24869	22874	23473	23588	21742	32172	22382	22775	31987	0	23769	25168	22046	28295	25094	26529	23910	21110	25150	24270	24265	24269	28115	25385	25390	24791	23124	32652	31890	22625	32584	20342	32215
SRR14588865	25940	25940	25934	25931	25935	24575	22776	24186	23156	24961	26075	32366	22749	23809	32196	23769	0	22376	25197	26637	24286	25697	24800	20188	22712	15488	15487	15491	26334	19420	19415	20930	22054	32938	32153	22878	32918	25305	32321
SRR14874282	25024	25024	25018	25015	25019	22655	20888	23301	24992	23993	26357	32711	21647	25563	32341	25168	22376	0	24403	28177	19768	25549	24626	21637	23156	20455	20454	20454	26075	22041	22036	22077	24966	33306	32375	24216	33282	23941	32801
SRR14874292	27785	27785	27789	27786	27790	26357	26204	25643	26752	25044	18627	32882	25311	26353	32644	22046	25197	24403	0	28738	23912	28703	25590	25574	25354	25100	25097	25099	28435	25566	25571	25926	26429	33213	32533	26588	33141	20649	32926
SRR21472553	28522	28522	28526	28523	28527	28433	28240	27521	27752	27950	29250	32531	28234	25030	32194	28295	26637	28177	28738	0	28199	30156	28203	27826	27046	27739	27736	27738	28392	28564	28569	27797	26824	33263	32437	27805	33189	28531	32227
SRR21472687	24822	24822	24826	24823	24827	18613	16992	20663	25298	22547	25816	31996	21475	24765	31556	25094	24286	19768	23912	28199	0	26269	23967	21785	21192	19691	19688	19690	26656	19965	19970	20213	23656	32437	31718	23850	32428	24584	32072
SRR21472743	27458	27458	27452	27449	27453	26877	26476	27368	25567	27597	28672	33875	26556	25890	34065	26529	25697	25549	28703	30156	26269	0	26430	25686	26060	26159	26159	26161	28281	27579	27574	27205	25893	34629	33981	25392	34581	27871	34103
SRR21472788	26904	26904	26898	26895	26899	23605	24190	23077	24374	22122	24919	31888	23794	25245	31475	23910	24800	24626	25590	28203	23967	26430	0	23771	25089	23679	23676	23680	27237	25413	25408	23569	25280	32611	31601	24530	32588	24966	32249
SRR21473104	25273	25273	25277	25274	25278	21392	22453	22820	23121	21059	25557	32216	13133	22815	32073	21110	20188	21637	25574	27826	21785	25686	23771	0	23063	16364	16363	16365	27049	19826	19831	17142	21822	32936	32024	23079	32921	25326	32307
SRR27177321	25643	25643	25637	25634	25638	22709	22621	23110	23095	22764	26465	32146	23363	23039	31696	25150	22712	23156	25354	27046	21192	26060	25089	23063	0	20810	20807	20809	26459	21245	21240	18955	21885	32303	31747	22596	32215	26164	31984
SRR27421347	25136	25136	25130	25127	25131	20654	19262	20899	23493	21783	26569	32825	18970	23069	32615	24270	15488	20455	25100	27739	19691	26159	23679	16364	20810	0	5	5	26487	11675	11670	13064	22542	33342	32763	23715	33315	26179	32856
SRR27421369	25133	25133	25127	25124	25128	20651	19262	20900	23490	21786	26568	32823	18972	23069	32610	24265	15487	20454	25097	27736	19688	26159	23676	16363	20807	5	0	6	26484	11677	11672	13064	22539	33337	32762	23716	33310	26177	32851
SRR27421370	25135	25135	25129	25126	25130	20653	19264	20902	23492	21786	26572	32827	18974	23071	32614	24269	15491	20454	25099	27738	19690	26161	23680	16365	20809	5	6	0	26486	11679	11674	13068	22541	33341	32766	23718	33314	26181	32855
SRR27442704	28445	28445	28449	28446	28450	27502	26733	26992	26736	27425	28086	33548	27664	26426	33430	28115	26334	26075	28435	28392	26656	28281	27237	27049	26459	26487	26484	26486	0	26774	26779	26517	27270	34652	33723	26924	34569	27789	33854
SRR29225768	25724	25724	25728	25725	25729	21125	19269	21814	25530	21236	26556	32868	19124	24991	32614	25385	19420	22041	25566	28564	19965	27579	25413	19826	21245	11675	11677	11679	26774	0	5	15808	25015	33254	32720	25477	33222	27084	32665
SRR29225806	25729	25729	25723	25720	25724	21130	19274	21819	25525	21241	26551	32873	19129	24996	32610	25390	19415	22036	25571	28569	19970	27574	25408	19831	21240	11670	11672	11674	26779	5	0	15803	25010	33259	32716	25482	33227	27079	32670
SRR29225807	26058	26058	26052	26049	26053	20913	19942	20497	24997	19992	26254	32218	19661	24137	31959	24791	20930	22077	25926	27797	20213	27205	23569	17142	18955	13064	13064	13068	26517	15808	15803	0	24376	32498	31865	24648	32464	25569	32087
SRR29225823	26186	26186	26181	26177	26181	23170	24282	24489	17308	22827	26857	32147	23264	19646	31968	23124	22054	24966	26429	26824	23656	25893	25280	21822	21885	22542	22539	22541	27270	25015	25010	24376	0	32748	31710	16490	32718	26611	32236
SRR31179103	32898	32898	32902	32899	32903	33218	32614	32552	32992	32957	32882	29475	32824	32750	29515	32652	32938	33306	33213	33263	32437	34629	32611	32936	32303	33342	33337	33341	34652	33254	33259	32498	32748	0	28748	33113	739	33023	28564
SRR5568605	32091	32091	32086	32083	32087	32081	32072	31651	32228	32046	31911	28258	31848	31949	27723	31890	32153	32375	32533	32437	31718	33981	31601	32024	31747	32763	32762	32766	33723	32720	32716	31865	31710	28748	0	32156	28777	31945	27402
SRR6474053	26185	26185	26189	26186	26190	23327	24714	24237	14406	24638	26376	32440	24353	19709	32343	22625	22878	24216	26588	27805	23850	25392	24530	23079	22596	23715	23716	23718	26924	25477	25482	24648	16490	33113	32156	0	33062	26520	32380
SRR7716552	32889	32889	32893	32890	32894	33223	32607	32562	32942	32940	32791	29462	32789	32694	29484	32584	32918	33282	33141	33189	32428	34581	32588	32921	32215	33315	33310	33314	34569	33222	33227	32464	32718	739	28777	33062	0	32949	28714
SRR8304165	27774	27774	27768	27765	27769	26772	24819	25735	26903	25154	19171	32062	24706	26949	32043	20342	25305	23941	20649	28531	24584	27871	24966	25326	26164	26179	26177	26181	27789	27084	27079	25569	26611	33023	31945	26520	32949	0	32092
SRR9647713	31943	31943	31947	31944	31948	32347	32025	32008	32384	32136	31873	28229	31872	31907	28264	32215	32321	32801	32926	32227	32072	34103	32249	32307	31984	32856	32851	32855	33854	32665	32670	32087	32236	28564	27402	32380	28714	32092	0

## Sheet: Nosoc. - own strains
Isolates code	24AR27661	24AR27662	24AR27663	24AR27683	24AR27700	24AR27704	24AR27706	24AR27770	24AR27771	24AR27772	24AR27773	24AR27774	24AR27776	24AR27892	GCF_041021905.1
24AR27661	0	21	32	151	33	44	52	33	26	13	26	34	32	30	69169
24AR27662	21	0	31	142	24	27	55	12	21	8	21	29	27	29	69171
24AR27663	32	31	0	155	35	48	56	19	22	23	30	38	50	48	69163
24AR27683	151	142	155	0	128	126	137	148	145	138	145	117	143	123	69085
24AR27700	33	24	35	128	0	27	43	30	27	20	27	17	33	23	69177
24AR27704	44	27	48	126	27	0	44	33	38	31	38	10	24	20	69181
24AR27706	52	55	56	137	43	44	0	53	46	47	48	34	60	36	69173
24AR27770	33	12	19	148	30	33	53	0	19	20	27	35	39	41	69170
24AR27771	26	21	22	145	27	38	46	19	0	13	20	28	44	38	69171
24AR27772	13	8	23	138	20	31	47	20	13	0	13	21	31	25	69174
24AR27773	26	21	30	145	27	38	48	27	20	13	0	28	34	38	69169
24AR27774	34	29	38	117	17	10	34	35	28	21	28	0	26	10	69188
24AR27776	32	27	50	143	33	24	60	39	44	31	34	26	0	30	69166
24AR27892	30	29	48	123	23	20	36	41	38	25	38	10	30	0	69188
GCF_041021905.1	69169	69171	69163	69085	69177	69181	69173	69170	69171	69174	69169	69188	69166	69188	0

## Sheet: Nosoc. - own strains +SRA
	24AR27661	24AR27662	24AR27663	24AR27683	24AR27700	24AR27704	24AR27706	24AR27770	24AR27771	24AR27772	24AR27773	24AR27774	24AR27776	24AR27892	ERR10439031	ERR10439032	ERR10441276	ERR249214	GCF_041021905.1	SRR13870479	SRR14588866	SRR14944244	SRR14944245	SRR14944246	SRR14944247	SRR14944248	SRR14944249	SRR14944250	SRR14944254	SRR14944255	SRR14944256	SRR14944257	SRR14944258	SRR14944259	SRR14944260	SRR14944261	SRR17430129	SRR2558918	SRR26641533	SRR27442701	SRR27442702	SRR27442703	SRR28901316	SRR29152337	SRR29152410	SRR29152452	SRR29152471	SRR29225755	SRR29225770
24AR27661	0	3	18	74	11	11	15	12	11	3	9	11	13	11	52457	52974	604	49008	49059	50907	49706	48819	48872	48861	48913	48950	48950	48999	48960	50494	49454	49164	48834	50556	48823	48855	51164	49410	51529	48831	48831	48830	50285	50399	50891	50416	50402	49994	49004
24AR27662	3	0	15	71	8	8	12	9	8	0	6	8	16	8	52459	52976	601	49010	49061	50909	49708	48822	48875	48864	48916	48953	48953	49002	48963	50497	49457	49167	48837	50559	48826	48858	51166	49412	51531	48833	48833	48832	50287	50401	50893	50418	50404	49996	49006
24AR27663	18	15	0	86	23	23	19	6	15	15	21	23	31	23	52455	52972	597	49001	49052	50916	49704	48819	48872	48861	48913	48950	48950	48999	48960	50494	49454	49164	48834	50556	48823	48855	51162	49402	51539	48824	48824	48823	50277	50392	50894	50409	50395	49987	48997
24AR27683	74	71	86	0	63	63	67	80	79	71	77	63	71	63	52438	52957	656	48959	49010	50883	49681	48821	48874	48863	48915	48952	48952	49001	48962	50496	49454	49166	48836	50558	48825	48857	51173	49389	51530	48774	48774	48773	50251	50356	50848	50373	50359	49954	48947
24AR27700	11	8	23	63	0	0	4	17	16	8	14	0	8	0	52463	52980	593	49016	49067	50915	49704	48828	48881	48870	48922	48959	48959	49008	48969	50503	49463	49173	48843	50565	48832	48864	51174	49418	51539	48827	48827	48826	50284	50395	50887	50412	50398	49991	49000
24AR27704	11	8	23	63	0	0	4	17	16	8	14	0	8	0	52463	52980	593	49016	49067	50915	49704	48828	48881	48870	48922	48959	48959	49008	48969	50503	49463	49173	48843	50565	48832	48864	51174	49418	51539	48827	48827	48826	50284	50395	50887	50412	50398	49991	49000
24AR27706	15	12	19	67	4	4	0	13	12	12	18	4	12	4	52460	52977	589	49013	49064	50912	49701	48825	48878	48867	48919	48956	48956	49005	48966	50500	49460	49170	48840	50562	48829	48861	51170	49415	51536	48824	48824	48823	50281	50392	50884	50409	50395	49988	48997
24AR27770	12	9	6	80	17	17	13	0	9	9	15	17	25	17	52461	52978	602	49006	49057	50911	49710	48814	48867	48856	48908	48945	48945	48994	48955	50489	49449	49159	48829	50551	48818	48850	51157	49408	51533	48829	48829	48828	50283	50397	50889	50414	50400	49992	49002
24AR27771	11	8	15	79	16	16	12	9	0	8	14	16	24	16	52453	52970	601	49004	49055	50903	49702	48816	48869	48858	48910	48947	48947	48996	48957	50491	49451	49161	48831	50553	48820	48852	51159	49406	51525	48827	48827	48826	50281	50395	50887	50412	50398	49990	49000
24AR27772	3	0	15	71	8	8	12	9	8	0	6	8	16	8	52459	52976	601	49010	49061	50909	49708	48822	48875	48864	48916	48953	48953	49002	48963	50497	49457	49167	48837	50559	48826	48858	51166	49412	51531	48833	48833	48832	50287	50401	50893	50418	50404	49996	49006
24AR27773	9	6	21	77	14	14	18	15	14	6	0	14	12	14	52455	52972	607	49006	49057	50905	49704	48818	48871	48860	48912	48949	48949	48998	48959	50493	49453	49163	48833	50555	48822	48854	51162	49408	51527	48829	48829	48828	50283	50397	50889	50414	50400	49992	49002
24AR27774	11	8	23	63	0	0	4	17	16	8	14	0	8	0	52463	52980	593	49016	49067	50915	49704	48828	48881	48870	48922	48959	48959	49008	48969	50503	49463	49173	48843	50565	48832	48864	51174	49418	51539	48827	48827	48826	50284	50395	50887	50412	50398	49991	49000
24AR27776	13	16	31	71	8	8	12	25	24	16	12	8	0	8	52456	52973	601	49009	49060	50908	49697	48820	48873	48862	48914	48951	48951	49000	48961	50495	49455	49165	48835	50557	48824	48856	51167	49411	51532	48820	48820	48819	50277	50388	50880	50405	50391	49984	48993
24AR27892	11	8	23	63	0	0	4	17	16	8	14	0	8	0	52463	52980	593	49016	49067	50915	49704	48828	48881	48870	48922	48959	48959	49008	48969	50503	49463	49173	48843	50565	48832	48864	51174	49418	51539	48827	48827	48826	50284	50395	50887	50412	50398	49991	49000
ERR10439031	52457	52459	52455	52438	52463	52463	52460	52461	52453	52459	52455	52463	52456	52463	0	13681	52473	42457	42511	43021	46156	49974	50025	50008	50063	50126	50131	50128	50112	51705	50698	50327	49992	51768	49976	50049	52489	43170	51111	42238	42238	42237	44596	44648	44775	44664	44650	44721	42555
ERR10439032	52974	52976	52972	52957	52980	52980	52977	52978	52970	52976	52972	52980	52973	52980	13681	0	53002	42856	42911	42995	46465	50512	50563	50546	50601	50665	50669	50666	50650	52232	51229	50856	50529	52297	50514	50587	52872	43655	51676	42671	42671	42670	45285	45045	45311	45061	45047	45298	42943
ERR10441276	604	601	597	656	593	593	589	602	601	601	607	593	601	593	52473	53002	0	48616	48667	50916	49625	48878	48931	48920	48972	49009	49009	49058	49019	50553	49513	49223	48893	50615	48882	48914	51227	49381	51635	48429	48429	48428	50249	50359	50861	50376	50362	49591	48600
ERR249214	49008	49010	49001	48959	49016	49016	49013	49006	49004	49010	49006	49016	49009	49016	42457	42856	48616	0	118	40184	43197	47556	47605	47594	47644	47707	47712	47709	47700	49383	48344	47866	47583	49410	47558	47627	50595	24033	48920	5178	5178	5177	22576	25151	20592	25168	25154	14520	1848
GCF_041021905.1	49059	49061	49052	49010	49067	49067	49064	49057	49055	49061	49057	49067	49060	49067	42511	42911	48667	118	0	40234	43250	47612	47661	47650	47700	47763	47768	47765	47756	49439	48400	47922	47639	49466	47614	47683	50641	24088	48971	5234	5234	5233	22631	25206	20647	25223	25209	14576	1904
SRR13870479	50907	50909	50916	50883	50915	50915	50912	50911	50903	50909	50905	50915	50908	50915	43021	42995	50916	40184	40234	0	44647	49338	49387	49370	49422	49483	49489	49495	49466	50580	50093	49409	49353	50628	49340	49414	52218	41141	50694	40456	40456	40455	42273	42740	42123	42757	42743	42507	40522
SRR14588866	49706	49708	49704	49681	49704	49704	49701	49710	49702	49708	49704	49704	49697	49704	46156	46465	49625	43197	43250	44647	0	52493	52541	52529	52582	52648	52650	52648	52633	54301	53266	52833	52505	54361	52495	52549	54759	43728	53078	43194	43194	43193	45598	46229	41864	46246	46232	45772	43208
SRR14944244	48819	48822	48819	48821	48828	48828	48825	48814	48816	48822	48818	48828	48820	48828	49974	50512	48878	47556	47612	49338	52493	0	59	49	104	175	182	186	155	2385	1150	484	46	2489	8	85	49195	47965	46873	47226	47226	47225	48515	48433	49346	48451	48437	48301	47468
SRR14944245	48872	48875	48872	48874	48881	48881	48878	48867	48869	48875	48871	48881	48873	48881	50025	50563	48931	47605	47661	49387	52541	59	0	76	75	194	191	243	184	2434	1207	533	95	2546	53	116	49238	48012	46913	47275	47275	47274	48566	48484	49395	48502	48488	48352	47517
SRR14944246	48861	48864	48861	48863	48870	48870	48867	48856	48858	48864	48860	48870	48862	48870	50008	50546	48920	47594	47650	49370	52529	49	76	0	55	156	133	233	152	2432	1197	531	93	2536	43	126	49231	48001	46884	47264	47264	47263	48547	48465	49384	48483	48469	48332	47506
SRR14944247	48913	48916	48913	48915	48922	48922	48919	48908	48910	48916	48912	48922	48914	48922	50063	50601	48972	47644	47700	49422	52582	104	75	55	0	141	134	288	149	2487	1252	586	148	2591	98	169	49284	48054	46931	47314	47314	47313	48599	48517	49436	48535	48521	48385	47556
SRR14944248	48950	48953	48950	48952	48959	48959	48956	48945	48947	48953	48949	48959	48951	48959	50126	50665	49009	47707	47763	49483	52648	175	194	156	141	0	245	359	216	2558	1323	655	219	2662	177	246	49322	48122	47016	47377	47377	47376	48655	48573	49500	48591	48577	48422	47619
SRR14944249	48950	48953	48950	48952	48959	48959	48956	48945	48947	48953	48949	48959	48951	48959	50131	50669	49009	47712	47768	49489	52650	182	191	133	134	245	0	366	247	2565	1330	664	226	2669	176	255	49353	48121	46998	47382	47382	47381	48663	48581	49503	48599	48585	48446	47624
SRR14944250	48999	49002	48999	49001	49008	49008	49005	48994	48996	49002	48998	49008	49000	49008	50128	50666	49058	47709	47765	49495	52648	186	243	233	288	359	366	0	341	2569	1334	668	230	2673	192	269	49355	48121	47037	47379	47379	47378	48675	48593	49471	48611	48597	48458	47621
SRR14944254	48960	48963	48960	48962	48969	48969	48966	48955	48957	48963	48959	48969	48961	48969	50112	50650	49019	47700	47756	49466	52633	155	184	152	149	216	247	341	0	2540	1305	639	201	2644	163	228	49337	48105	46986	47370	47370	47369	48654	48572	49486	48590	48576	48438	47612
SRR14944255	50494	50497	50494	50496	50503	50503	50500	50489	50491	50497	50493	50503	50495	50503	51705	52232	50553	49383	49439	50580	54301	2385	2434	2432	2487	2558	2565	2569	2540	0	2443	1903	2339	1366	2391	2460	51053	49727	48713	49060	49060	49059	50252	50143	51190	50160	50147	50141	49295
SRR14944256	49454	49457	49454	49454	49463	49463	49460	49449	49451	49457	49453	49463	49455	49463	50698	51229	49513	48344	48400	50093	53266	1150	1207	1197	1252	1323	1330	1334	1305	2443	0	1528	1112	2275	1156	1233	50086	48657	47676	48026	48026	48025	49187	49169	50119	49187	49173	49089	48255
SRR14944257	49164	49167	49164	49166	49173	49173	49170	49159	49161	49167	49163	49173	49165	49173	50327	50856	49223	47866	47922	49409	52833	484	533	531	586	655	664	668	639	1903	1528	0	438	2035	488	559	49530	48331	47241	47536	47536	47535	48881	48684	49673	48702	48688	48613	47778
SRR14944258	48834	48837	48834	48836	48843	48843	48840	48829	48831	48837	48833	48843	48835	48843	49992	50529	48893	47583	47639	49353	52505	46	95	93	148	219	226	230	201	2339	1112	438	0	2451	52	121	49205	47987	46891	47253	47253	47252	48537	48453	49358	48471	48457	48328	47495
SRR14944259	50556	50559	50556	50558	50565	50565	50562	50551	50553	50559	50555	50565	50557	50565	51768	52297	50615	49410	49466	50628	54361	2489	2546	2536	2591	2662	2669	2673	2644	1366	2275	2035	2451	0	2495	2572	51131	49746	48762	49098	49098	49097	50279	50206	51239	50223	50210	50193	49322
SRR14944260	48823	48826	48823	48825	48832	48832	48829	48818	48820	48826	48822	48832	48824	48832	49976	50514	48882	47558	47614	49340	52495	8	53	43	98	177	176	192	163	2391	1156	488	52	2495	0	91	49197	47967	46877	47228	47228	47227	48519	48437	49348	48455	48441	48303	47470
SRR14944261	48855	48858	48855	48857	48864	48864	48861	48850	48852	48858	48854	48864	48856	48864	50049	50587	48914	47627	47683	49414	52549	85	116	126	169	246	255	269	228	2460	1233	559	121	2572	91	0	49259	48037	46908	47297	47297	47296	48581	48499	49400	48517	48503	48366	47539
SRR17430129	51164	51166	51162	51173	51174	51174	51170	51157	51159	51166	51162	51174	51167	51174	52489	52872	51227	50595	50641	52218	54759	49195	49238	49231	49284	49322	49353	49355	49337	51053	50086	49530	49205	51131	49197	49259	0	51232	51797	50351	50351	50350	51443	51074	52355	51091	51077	51713	50585
SRR2558918	49410	49412	49402	49389	49418	49418	49415	49408	49406	49412	49408	49418	49411	49418	43170	43655	49381	24033	24088	41141	43728	47965	48012	48001	48054	48122	48121	48121	48105	49727	48657	48331	47987	49746	47967	48037	51232	0	49701	23965	23965	23964	13295	15715	15344	15732	15717	18071	24139
SRR26641533	51529	51531	51539	51530	51539	51539	51536	51533	51525	51531	51527	51539	51532	51539	51111	51676	51635	48920	48971	50694	53078	46873	46913	46884	46931	47016	46998	47037	46986	48713	47676	47241	46891	48762	46877	46908	51797	49701	0	48659	48659	48658	49521	50093	50873	50110	50096	49973	48881
SRR27442701	48831	48833	48824	48774	48827	48827	48824	48829	48827	48833	48829	48827	48820	48827	42238	42671	48429	5178	5234	40456	43194	47226	47275	47264	47314	47377	47382	47379	47370	49060	48026	47536	47253	49098	47228	47297	50351	23965	48659	0	0	1	24303	23474	22383	23491	23477	17275	3410
SRR27442702	48831	48833	48824	48774	48827	48827	48824	48829	48827	48833	48829	48827	48820	48827	42238	42671	48429	5178	5234	40456	43194	47226	47275	47264	47314	47377	47382	47379	47370	49060	48026	47536	47253	49098	47228	47297	50351	23965	48659	0	0	1	24303	23474	22383	23491	23477	17275	3410
SRR27442703	48830	48832	48823	48773	48826	48826	48823	48828	48826	48832	48828	48826	48819	48826	42237	42670	48428	5177	5233	40455	43193	47225	47274	47263	47313	47376	47381	47378	47369	49059	48025	47535	47252	49097	47227	47296	50350	23964	48658	1	1	0	24302	23473	22382	23490	23476	17274	3409
SRR28901316	50285	50287	50277	50251	50284	50284	50281	50283	50281	50287	50283	50284	50277	50284	44596	45285	50249	22576	22631	42273	45598	48515	48566	48547	48599	48655	48663	48675	48654	50252	49187	48881	48537	50279	48519	48581	51443	13295	49521	24303	24303	24302	0	11886	12797	11903	11889	15966	22591
SRR29152337	50399	50401	50392	50356	50395	50395	50392	50397	50395	50401	50397	50395	50388	50395	44648	45045	50359	25151	25206	42740	46229	48433	48484	48465	48517	48573	48581	48593	48572	50143	49169	48684	48453	50206	48437	48499	51074	15715	50093	23474	23474	23473	11886	0	16383	37	23	19356	23525
SRR29152410	50891	50893	50894	50848	50887	50887	50884	50889	50887	50893	50889	50887	50880	50887	44775	45311	50861	20592	20647	42123	41864	49346	49395	49384	49436	49500	49503	49471	49486	51190	50119	49673	49358	51239	49348	49400	52355	15344	50873	22383	22383	22382	12797	16383	0	16400	16385	13998	19501
SRR29152452	50416	50418	50409	50373	50412	50412	50409	50414	50412	50418	50414	50412	50405	50412	44664	45061	50376	25168	25223	42757	46246	48451	48502	48483	48535	48591	48599	48611	48590	50160	49187	48702	48471	50223	48455	48517	51091	15732	50110	23491	23491	23490	11903	37	16400	0	26	19373	23542
SRR29152471	50402	50404	50395	50359	50398	50398	50395	50400	50398	50404	50400	50398	50391	50398	44650	45047	50362	25154	25209	42743	46232	48437	48488	48469	48521	48577	48585	48597	48576	50147	49173	48688	48457	50210	48441	48503	51077	15717	50096	23477	23477	23476	11889	23	16385	26	0	19359	23528
SRR29225755	49994	49996	49987	49954	49991	49991	49988	49992	49990	49996	49992	49991	49984	49991	44721	45298	49591	14520	14576	42507	45772	48301	48352	48332	48385	48422	48446	48458	48438	50141	49089	48613	48328	50193	48303	48366	51713	18071	49973	17275	17275	17274	15966	19356	13998	19373	19359	0	14359
SRR29225770	49004	49006	48997	48947	49000	49000	48997	49002	49000	49006	49002	49000	48993	49000	42555	42943	48600	1848	1904	40522	43208	47468	47517	47506	47556	47619	47624	47621	47612	49295	48255	47778	47495	49322	47470	47539	50585	24139	48881	3410	3410	3409	22591	23525	19501	23542	23528	14359	0
SRR29225771	49945	49947	49948	49925	49953	49953	49950	49943	49941	49947	49943	49953	49946	49953	42807	42328	49978	39535	39591	40880	44073	47987	48036	48019	48072	48135	48139	48143	48116	49756	48694	48354	48006	49833	47989	48059	51207	36881	48653	39391	39391	39390	41494	41097	41679	41114	41100	41713	39613
SRR29225777	50588	50590	50591	50560	50583	50583	50580	50586	50584	50590	50586	50583	50576	50583	40931	41021	50579	40043	40096	40480	43908	48201	48250	48235	48288	48349	48357	48349	48338	50004	48854	48519	48193	50034	48203	48263	51350	41532	49864	39855	39855	39854	42857	42910	42584	42927	42913	42359	40134
SRR29225778	50720	50722	50712	50718	50728	50728	50725	50718	50716	50722	50718	50728	50721	50728	51037	51189	50781	48133	48187	50308	53320	46179	46225	46217	46270	46304	46348	46355	46307	48059	47014	46556	46190	48091	46183	46235	51359	48990	49193	48376	48376	48375	49058	49431	50189	49445	49433	48872	48439
SRR29225779	50716	50718	50708	50714	50724	50724	50721	50714	50712	50718	50714	50724	50717	50724	51031	51183	50777	48127	48181	50302	53314	46177	46223	46215	46268	46302	46346	46353	46305	48057	47012	46554	46188	48089	46181	46233	51353	48987	49187	48370	48370	48369	49055	49428	50186	49442	49430	48869	48433
SRR29225798	50719	50721	50711	50717	50727	50727	50724	50717	50715	50721	50717	50727	50720	50727	51036	51188	50780	48132	48186	50307	53319	46178	46224	46216	46269	46303	46347	46354	46306	48058	47013	46555	46189	48090	46182	46234	51358	48989	49192	48375	48375	48374	49057	49430	50188	49444	49432	48871	48438
SRR29225804	49004	49006	48997	48947	49000	49000	48997	49002	49000	49006	49002	49000	48993	49000	42555	42943	48600	1848	1904	40522	43208	47468	47517	47506	47556	47619	47624	47621	47612	49295	48255	47778	47495	49322	47470	47539	50585	24139	48881	3410	3410	3409	22591	23525	19501	23542	23528	14359	0
SRR29225805	49005	49007	48998	48948	49001	49001	48998	49003	49001	49007	49003	49001	48994	49001	42556	42944	48601	1849	1905	40523	43209	47469	47518	47507	47557	47620	47625	47622	47613	49296	48256	47779	47496	49323	47471	47540	50586	24140	48882	3411	3411	3410	22592	23526	19502	23543	23529	14360	1
SRR29225811	50721	50723	50713	50719	50729	50729	50726	50719	50717	50723	50719	50729	50722	50729	51038	51190	50782	48134	48188	50309	53321	46180	46226	46218	46271	46305	46349	46356	46308	48060	47015	46557	46191	48092	46184	46236	51360	48991	49194	48377	48377	48376	49059	49432	50190	49446	49434	48873	48440
SRR29225812	50720	50722	50712	50718	50728	50728	50725	50718	50716	50722	50718	50728	50721	50728	51037	51189	50781	48133	48187	50308	53320	46179	46225	46217	46270	46304	46348	46355	46307	48059	47014	46556	46190	48091	46183	46235	51359	48990	49193	48376	48376	48375	49058	49431	50189	49445	49433	48872	48439
SRR29225817	50633	50635	50626	50608	50641	50641	50638	50631	50629	50635	50631	50641	50634	50641	45048	45640	50605	24382	24437	43044	46469	48828	48879	48860	48912	48968	48976	48938	48967	50590	49520	49194	48850	50609	48832	48896	51028	12366	49594	24324	24324	24323	8792	7528	16575	7545	7531	17871	24410
SRR31395934	50395	50397	50388	50352	50391	50391	50388	50393	50391	50397	50393	50391	50384	50391	44644	45041	50355	25147	25202	42736	46225	48429	48480	48461	48513	48569	48577	48589	48568	50139	49165	48680	48449	50202	48433	48495	51070	15713	50089	23470	23470	23469	11884	4	16381	35	21	19354	23521
SRR31396084	31190	31192	31200	31211	31200	31200	31197	31194	31186	31192	31188	31200	31193	31200	49171	49503	31224	43196	43245	47377	50866	48702	48755	48744	48796	48831	48833	48882	48843	50377	49335	49047	48717	50439	48706	48738	51372	39217	50929	43182	43182	43181	40023	39730	41018	39747	39733	40806	43260
SRR31396085	54359	54361	54351	54348	54367	54367	54364	54357	54355	54361	54357	54367	54360	54367	48264	48299	54293	44454	44509	45786	49128	53350	53400	53381	53436	53502	53509	53499	53485	55209	54130	53706	53370	55262	53352	53427	56327	45576	55331	41363	41363	41362	46804	47210	47317	47224	47212	47277	44717
SRR31396137	50412	50414	50405	50369	50408	50408	50405	50410	50408	50414	50410	50408	50401	50408	44661	45058	50372	25164	25219	42753	46242	48447	48498	48479	48531	48587	48595	48607	48586	50156	49183	48698	48467	50219	48451	48513	51087	15728	50106	23487	23487	23486	11899	33	16396	4	22	19369	23538
SRR31396154	50894	50896	50897	50851	50890	50890	50887	50892	50890	50896	50892	50890	50883	50890	44778	45312	50864	20595	20650	42124	41867	49349	49398	49387	49439	49503	49506	49474	49489	51193	50122	49676	49361	51242	49351	49403	52358	15347	50876	22386	22386	22385	12800	16386	5	16403	16388	14001	19504
SRR31396184	31207	31209	31217	31211	31202	31202	31199	31211	31203	31209	31205	31202	31195	31202	49187	49517	31226	43208	43257	47396	50873	48720	48773	48762	48814	48849	48851	48900	48861	50395	49353	49065	48735	50457	48724	48756	51389	39232	50948	43185	43185	43184	40027	39732	41022	39749	39735	40807	43261
SRR31396187	50399	50401	50392	50356	50395	50395	50392	50397	50395	50401	50397	50395	50388	50395	44648	45045	50359	25151	25206	42740	46229	48433	48484	48465	48517	48573	48581	48593	48572	50143	49169	48684	48453	50206	48437	48499	51074	15715	50093	23474	23474	23473	11886	0	16383	37	23	19356	23525
SRR31396222	50394	50396	50387	50351	50390	50390	50387	50392	50390	50396	50392	50390	50383	50390	44643	45040	50354	25146	25201	42735	46224	48429	48480	48461	48513	48569	48577	48589	48568	50139	49165	48680	48449	50202	48433	48495	51069	15710	50088	23469	23469	23468	11881	7	16378	32	18	19351	23520
SRR31396223	50397	50399	50390	50354	50393	50393	50390	50395	50393	50399	50395	50393	50386	50393	44646	45043	50357	25149	25204	42738	46227	48432	48483	48464	48516	48572	48580	48592	48571	50142	49168	48683	48452	50205	48436	48498	51072	15713	50091	23472	23472	23471	11884	10	16381	27	21	19354	23523
SRR31396254	54359	54361	54351	54348	54367	54367	54364	54357	54355	54361	54357	54367	54360	54367	48267	48302	54293	44456	44511	45785	49132	53353	53403	53384	53439	53505	53512	53502	53488	55212	54133	53709	53373	55265	53355	53430	56327	45579	55334	41367	41367	41366	46806	47210	47319	47224	47212	47278	44719
SRR31396261	53002	53004	53000	52985	53008	53008	53005	53006	52998	53004	53000	53008	53001	53008	13725	206	53030	42884	42939	43024	46496	50543	50594	50577	50632	50696	50700	50697	50681	52263	51260	50887	50560	52328	50545	50618	52904	43683	51707	42698	42698	42697	45312	45072	45339	45088	45074	45326	42971
SRR31396300	50417	50419	50410	50374	50413	50413	50410	50415	50413	50419	50415	50413	50406	50413	44665	45062	50377	25169	25224	42758	46247	48452	48503	48484	48536	48592	48600	48612	48591	50161	49188	48703	48472	50224	48456	48518	51092	15733	50111	23492	23492	23491	11904	38	16401	1	27	19374	23543
SRR31396462	48848	48850	48841	48791	48844	48844	48841	48846	48844	48850	48846	48844	48837	48844	42258	42691	48446	5195	5251	40476	43214	47245	47294	47283	47333	47396	47401	47398	47389	49079	48045	47555	47272	49117	47247	47316	50370	23985	48680	43	43	42	24323	23494	22403	23511	23497	17295	3427
SRR31396481	50408	50410	50401	50365	50404	50404	50401	50406	50404	50410	50406	50404	50397	50404	44657	45054	50368	25160	25215	42749	46238	48443	48494	48475	48527	48583	48591	48603	48582	50152	49179	48694	48463	50215	48447	48509	51083	15724	50102	23483	23483	23482	11895	29	16392	10	18	19365	23534
SRR31396546	50357	50354	50344	50340	50347	50347	50344	50350	50348	50354	50350	50347	50345	50347	51286	52210	50381	48549	48602	50517	53730	46717	46761	46759	46812	46852	46878	46876	46858	48561	47616	47061	46731	48642	46719	46773	51155	49023	49928	48218	48218	48217	49307	49401	50407	49418	49404	49126	48557
SRR31612710	50287	50289	50280	50246	50281	50281	50278	50285	50283	50289	50285	50281	50274	50281	44700	45261	50243	19537	19592	42245	45050	48779	48826	48815	48868	48934	48935	48936	48919	50635	49567	49091	48806	50671	48781	48851	52264	9053	50675	22626	22626	22625	11106	15945	10992	15962	15948	11644	19710
SRR5237399	49127	49129	49120	49078	49135	49135	49132	49125	49123	49129	49125	49135	49128	49135	42561	42968	48735	451	507	40327	43262	47626	47675	47664	47714	47777	47782	47779	47770	49453	48414	47936	47653	49480	47628	47697	50645	24140	48879	5164	5164	5163	22575	25232	20600	25249	25235	14531	1922
[truncated: 27 more columns]

## Sheet: Reference Strains
Accession number	Isolate
GCF_041021905.1	Acinetobacter nosocomialis
GCF_002082665.1	Acinetobacter nosocomialis
GCF_053852015.1	Acinetobacter nosocomialis
GCF_053852035.1	Acinetobacter nosocomialis
GCF_039614705.1	Acinetobacter nosocomialis
GCF_038441185.1	Acinetobacter nosocomialis
GCF_051547485.1	Acinetobacter nosocomialis
GCF_053851975.1	Acinetobacter nosocomialis
GCF_041021935.1	Acinetobacter nosocomialis
GCF_031158485.1	Acinetobacter nosocomialis
GCF_018336855.1	Acinetobacter junii
GCF_018281725.1	Acinetobacter junii
GCF_016743155.1	Acinetobacter junii
GCF_900444865.1	Acinetobacter junii
GCF_900444875.1	Acinetobacter junii
GCF_029841885.1	Acinetobacter junii
GCF_052545555.1	Acinetobacter junii
GCF_012271855.1	Acinetobacter junii
GCF_016502415.1	Acinetobacter junii
GCF_052183115.1	Acinetobacter junii

## Sheet: ANI A. junii + Ref Genome
Species	Reference strains	24AR27665	24AR27668	24AR27669	24AR27701	24AR27791
Acinetobacter junii	GCF_012271855.1	97.5474	97.4428	97.4833	97.4512	97.4286
Acinetobacter junii	GCF_016502415.1	97.2881	97.301	97.314	97.3045	97.2763
Acinetobacter junii	GCF_016743155.1	97.5456	97.5086	97.5307	97.5829	97.5459
Acinetobacter junii	GCF_018281725.1	97.7846	97.7398	97.7263	97.7339	97.6997
Acinetobacter junii	GCF_018336855.1	97.4057	97.3729	97.3665	97.4033	97.3862
Acinetobacter junii	GCF_029841885.1	97.6368	97.5885	97.6592	97.7022	97.7134
Acinetobacter junii	GCF_052183115.1	97.7316	97.7307	97.7187	97.7458	97.7057
Acinetobacter junii	GCF_052545555.1	97.735	97.7635	97.7621	97.7399	97.7397
Acinetobacter junii	GCF_900444865.1	97.8223	97.7381	97.7675	97.7746	97.7733
Acinetobacter junii	GCF_900444875.1	97.7756	97.6819	97.7673	97.7289	97.6895

## Sheet: ANI A. nosocomialis + Ref Genom
Species	Reference strains	24AR27661	24AR27662	24AR27663	24AR27683	24AR27700	24AR27704	24AR27706	24AR27770	24AR27771	24AR27772	24AR27773	24AR27774	24AR27776	24AR27892
Acinetobacter nosocomialis	GCF_053851975.1	97.5384	97.5734	97.5903	97.5377	97.5178	97.5622	97.5579	97.4873	97.578	97.5242	97.5497	97.5568	97.5501	97.595
Acinetobacter nosocomialis	GCF_041021935.1	97.5019	97.5172	97.4945	97.4631	97.5116	97.5013	97.4496	97.4796	97.5187	97.5103	97.5056	97.4502	97.508	97.5205
Acinetobacter nosocomialis	GCF_041021905.1	97.4701	97.4665	97.476	97.4597	97.4602	97.4598	97.4449	97.4684	97.4725	97.4738	97.5017	97.4424	97.4663	97.4831
Acinetobacter nosocomialis	GCF_039614705.1	97.4678	97.4632	97.4692	97.433	97.4337	97.4593	97.4174	97.4455	97.4706	97.4611	97.4842	97.4273	97.4568	97.4817
Acinetobacter nosocomialis	GCF_051547485.1	97.4378	97.46	97.4553	97.4016	97.3907	97.4325	97.3956	97.4326	97.4385	97.4595	97.4621	97.4174	97.4565	97.4706
Acinetobacter nosocomialis	GCF_038441185.1	97.4123	97.379	97.3675	97.378	97.3624	97.4209	97.3642	97.4141	97.4021	97.4096	97.4309	97.3599	97.4246	97.4117
Acinetobacter nosocomialis	GCF_002082665.1	97.3986	97.3674	97.3641	97.3628	97.358	97.3698	97.3496	97.3757	97.3671	97.401	97.4131	97.357	97.405	97.3908
Acinetobacter nosocomialis	GCF_031158485.1	97.3831	97.3566	97.3568	97.3572	97.3401	97.3546	97.3356	97.3467	97.3565	97.3507	97.357	97.3351	97.3424	97.3582
Acinetobacter nosocomialis	GCF_053852015.1	97.3326	97.3103	97.2946	97.2586	97.2667	97.2998	97.2464	97.3219	97.2707	97.3347	97.3132	97.2665	97.323	97.2766
Acinetobacter nosocomialis	GCF_053852035.1	97.3317	97.2864	97.2747	97.2405	97.2357	97.2468	97.2233	97.3211	97.2524	97.3297	97.2951	97.243	97.3201	97.2601

[truncated: 12 more sheets: virulence factors - details, Plasmidtyping, Plasmid types, AMR - CARD, AMR - ncbi, AMR - AMRfinder, AMR - resfinder, Summary AMR, Compressed Efflux systems, Compressed AMR, virulence factors - summary, Compressed Vir Genes]
